# Supplementary material for: Genome-wide identification and characterization of active ingredients related β-Glucosidases in Dendrobium catenatum
Source: BMC Genomics. 2022 Aug 23;23:612. doi: 10.1186/s12864-022-08840-x (PMC9400273; doi:10.1186/s12864-022-08840-x)
Supplement: Supplementary file 1 — Additional file 1. [file 12864_2022_8840_MOESM1_ESM.xlsx]

## Sheet: DcBGLU1
Major elements detected in DcBGLU1 promoter
PlantCARE_32251	TCCC-motif	TCTCCCT	115	7	+	light responsive element
PlantCARE_32251	TATA-box	TATACA	211	6	-	core promoter elemen
PlantCARE_32251	TATA-box	TATA	213	4	+	core promoter elemen
PlantCARE_32251	TATA-box	TATAA	319	5	-	core promoter elemen
PlantCARE_32251	TATA-box	TATA	320	4	+	core promoter elemen
PlantCARE_32251	TATA-box	TACAAAA	364	7	+	core promoter elemen
PlantCARE_32251	TATA-box	ATATAT	401	6	+	core promoter elemen
PlantCARE_32251	TATA-box	TATA	402	4	+	core promoter elemen
PlantCARE_32251	TATA-box	ATATAT	622	6	+	core promoter elemen
PlantCARE_32251	TATA-box	TATATA	623	6	+	core promoter elemen
PlantCARE_32251	TATA-box	ATATAT	624	6	+	core promoter elemen
PlantCARE_32251	TATA-box	TATA	625	4	+	core promoter elemen
PlantCARE_32251	TATA-box	ATATAA	736	6	+	core promoter elemen
PlantCARE_32251	TATA-box	TATA	737	4	+	core promoter elemen
PlantCARE_32251	TATA-box	TATA	745	4	+	core promoter elemen
PlantCARE_32251	TATA-box	TATACA	778	6	-	core promoter elemen
PlantCARE_32251	TATA-box	TATA	780	4	+	core promoter elemen
PlantCARE_32251	TATA-box	taTATAAAtc	822	9	-	core promoter elemen
PlantCARE_32251	TATA-box	TATAAAT	823	7	-	core promoter elemen
PlantCARE_32251	TATA-box	TATAAA	824	6	-	core promoter elemen
PlantCARE_32251	TATA-box	TATAA	825	5	-	core promoter elemen
PlantCARE_32251	TATA-box	TATA	826	4	+	core promoter elemen
PlantCARE_32251	TATA-box	ATATAA	893	6	+	core promoter elemen
PlantCARE_32251	TATA-box	TATA	894	4	+	core promoter elemen
PlantCARE_32251	TATA-box	ATTATA	928	6	+	core promoter elemen
PlantCARE_32251	TATA-box	TATAA	929	5	-	core promoter elemen
PlantCARE_32251	TATA-box	TATA	930	4	+	core promoter elemen
PlantCARE_32251	TATA-box	ATATAT	1065	6	-	core promoter elemen
PlantCARE_32251	TATA-box	TATA	1066	4	-	core promoter elemen
PlantCARE_32251	TATA-box	TATAAATA	1068	8	-	core promoter elemen
PlantCARE_32251	TATA-box	TATAAAT	1069	7	-	core promoter elemen
PlantCARE_32251	TATA-box	TATAAA	1070	6	-	core promoter elemen
PlantCARE_32251	TATA-box	TATAA	1071	5	-	core promoter elemen
PlantCARE_32251	TATA-box	TATA	1072	4	-	core promoter elemen
PlantCARE_32251	TATA-box	ATATAT	1095	6	-	core promoter elemen
PlantCARE_32251	TATA-box	TATA	1096	4	-	core promoter elemen
PlantCARE_32251	TATA-box	TATAA	1139	5	-	core promoter elemen
PlantCARE_32251	TATA-box	TATA	1140	4	-	core promoter elemen
PlantCARE_32251	TATA-box	ATATAT	1567	6	-	core promoter elemen
PlantCARE_32251	TATA-box	TATA	1568	4	-	core promoter elemen
PlantCARE_32251	TATA-box	tcTATAAATAgg	1891	11	+	core promoter elemen
PlantCARE_32251	TATA-box	TATA	1893	4	-	core promoter elemen
PlantCARE_32251	O2-site	GTTGACGTGA	597	9	+	zein metabolism regulation
PlantCARE_32251	CAAT-box	CAAAT	150	5	+	common cis-acting element in promoter and enhancer regions
PlantCARE_32251	CAAT-box	CCAAT	188	5	+	common cis-acting element in promoter and enhancer regions
PlantCARE_32251	CAAT-box	CCAAT	223	5	+	common cis-acting element in promoter and enhancer regions
PlantCARE_32251	CAAT-box	CAAAT	230	5	+	common cis-acting element in promoter and enhancer regions
PlantCARE_32251	CAAT-box	CCAAT	419	5	+	common cis-acting element in promoter and enhancer regions
PlantCARE_32251	CAAT-box	CCAAT	479	5	+	common cis-acting element in promoter and enhancer regions
PlantCARE_32251	CAAT-box	CCAAT	1010	5	+	common cis-acting element in promoter and enhancer regions
PlantCARE_32251	CAAT-box	CAAAT	1087	5	+	common cis-acting element in promoter and enhancer regions
PlantCARE_32251	CAAT-box	CAAAT	1151	5	+	common cis-acting element in promoter and enhancer regions
PlantCARE_32251	CAAT-box	CAAAT	1235	5	+	common cis-acting element in promoter and enhancer regions
PlantCARE_32251	CAAT-box	CAAAT	1279	5	+	common cis-acting element in promoter and enhancer regions
PlantCARE_32251	CAAT-box	CAAAT	1372	5	-	common cis-acting element in promoter and enhancer regions
PlantCARE_32251	CAAT-box	CCAAT	1620	5	+	common cis-acting element in promoter and enhancer regions
PlantCARE_32251	CAAT-box	CAAAT	1735	5	-	common cis-acting element in promoter and enhancer regions
PlantCARE_32251	CAAT-box	CAAAT	1836	5	-	common cis-acting element in promoter and enhancer regions
PlantCARE_32251	CAAT-box	CAAAT	1843	5	-	common cis-acting element in promoter and enhancer regions
PlantCARE_32251	CAAT-box	CCAAT	1918	5	+	common cis-acting element in promoter and enhancer regions
PlantCARE_32251	TATC-box	TATCCCA	1173	7	-	cis-acting element involved in gibberellin-responsiveness
PlantCARE_32251	TC-rich repeats	GTTTTCTTAC	263	9	+	cis-acting element involved in defense and stress responsiveness
PlantCARE_32251	TC-rich repeats	ATTCTCTAAC	885	9	-	cis-acting element involved in defense and stress responsiveness
PlantCARE_32251	GCN4_motif	TGAGTCA	2060	7	-	cis-regulatory element involved in endosperm expression
PlantCARE_32251	I-box	AGATAAGG	1640	8	+	part of a light responsive element
PlantCARE_32251	I-box	AGATAAGG	1866	8	+	part of a light responsive element
PlantCARE_32251	GATA-motif	GATAGGA	34	7	-	part of a light responsive element
PlantCARE_32251	GATA-motif	AAGATAAGATT	89	10	-	part of a light responsive element
PlantCARE_32251	GATA-motif	AAGGATAAGG	1864	9	+	part of a light responsive element
PlantCARE_32251	A-box	CCGTCC	1990	6	+	cis-acting regulatory element
PlantCARE_32251	AE-box	AGAAACAA	1876	8	+	part of a module for light response
PlantCARE_32251	P-box	CCTTTTG	1286	7	-	gibberellin-responsive element
PlantCARE_32251	TCA-element	CCATCTTTTT	764	9	-	cis-acting element involved in salicylic acid responsiveness
PlantCARE_32251	CGTCA-motif	CGTCA	987	5	+	cis-acting regulatory element involved in the MeJA-responsiveness
PlantCARE_32251	GARE-motif	TCTGTTG	1674	7	-	gibberellin-responsive element
PlantCARE_32251	TCT-motif	TCTTAC	267	6	+	part of a light responsive element
PlantCARE_32251	TCT-motif	TCTTAC	885	6	-	part of a light responsive element
PlantCARE_32251	TCT-motif	TCTTAC	2011	6	-	part of a light responsive element
PlantCARE_32251	Box 4	ATTAAT	1459	6	-	part of a conserved DNA module involved in light responsiveness
PlantCARE_32251	Box 4	ATTAAT	1970	6	-	part of a conserved DNA module involved in light responsiveness
PlantCARE_32251	TGACG-motif	TGACG	987	5	-	cis-acting regulatory element involved in the MeJA-responsiveness
PlantCARE_32251	Sp1	GGGCGG	771	6	+	light responsive element
PlantCARE_32251	ARE	AAACCA	583	6	-	cis-acting regulatory element essential for the anaerobic induction
PlantCARE_32251	ARE	AAACCA	1470	6	-	cis-acting regulatory element essential for the anaerobic induction

## Sheet: DcBGLU2
Major elements detected in DcBGLU2 promoter
PlantCARE_5671	GT1-motif	GGTTAA	1398	6	+	light responsive element
PlantCARE_5671	A-box	CCGTCC	1498	6	-	cis-acting regulatory element
PlantCARE_5671	CAAT-box	CAAAT	82	5	+	common cis-acting element in promoter and enhancer regions
PlantCARE_5671	CAAT-box	CAAAT	229	5	-	common cis-acting element in promoter and enhancer regions
PlantCARE_5671	CAAT-box	CAAAT	265	5	-	common cis-acting element in promoter and enhancer regions
PlantCARE_5671	CAAT-box	CAAAT	271	5	-	common cis-acting element in promoter and enhancer regions
PlantCARE_5671	CAAT-box	CCAAT	375	5	+	common cis-acting element in promoter and enhancer regions
PlantCARE_5671	CAAT-box	CCAAT	383	5	-	common cis-acting element in promoter and enhancer regions
PlantCARE_5671	CAAT-box	CAAAT	695	5	-	common cis-acting element in promoter and enhancer regions
PlantCARE_5671	CAAT-box	CAAAT	1070	5	+	common cis-acting element in promoter and enhancer regions
PlantCARE_5671	CAAT-box	CAAAT	1073	5	-	common cis-acting element in promoter and enhancer regions
PlantCARE_5671	CAAT-box	CAAAT	1095	5	-	common cis-acting element in promoter and enhancer regions
PlantCARE_5671	CAAT-box	CAAAT	1122	5	+	common cis-acting element in promoter and enhancer regions
PlantCARE_5671	CAAT-box	CAAAT	1174	5	+	common cis-acting element in promoter and enhancer regions
PlantCARE_5671	CAAT-box	CAAAT	1188	5	-	common cis-acting element in promoter and enhancer regions
PlantCARE_5671	CAAT-box	CAAAT	1206	5	+	common cis-acting element in promoter and enhancer regions
PlantCARE_5671	CAAT-box	CAAAT	1252	5	+	common cis-acting element in promoter and enhancer regions
PlantCARE_5671	CAAT-box	CAAAT	1280	5	+	common cis-acting element in promoter and enhancer regions
PlantCARE_5671	CAAT-box	CAAAT	1325	5	+	common cis-acting element in promoter and enhancer regions
PlantCARE_5671	CAAT-box	CAAAT	1431	5	+	common cis-acting element in promoter and enhancer regions
PlantCARE_5671	CAAT-box	CCAAT	1440	5	-	common cis-acting element in promoter and enhancer regions
PlantCARE_5671	CAAT-box	CCAAT	1576	5	+	common cis-acting element in promoter and enhancer regions
PlantCARE_5671	CAAT-box	CAAAT	1695	5	+	common cis-acting element in promoter and enhancer regions
PlantCARE_5671	CAAT-box	CAAAT	1722	5	+	common cis-acting element in promoter and enhancer regions
PlantCARE_5671	CAAT-box	CAACCAACTCC	1766	10	+	common cis-acting element in promoter and enhancer regions
PlantCARE_5671	CAAT-box	CAAAT	1829	5	-	common cis-acting element in promoter and enhancer regions
PlantCARE_5671	ARE	AAACCA	29	6	-	cis-acting regulatory element essential for the anaerobic induction
PlantCARE_5671	ARE	AAACCA	459	6	-	cis-acting regulatory element essential for the anaerobic induction
PlantCARE_5671	ARE	AAACCA	627	6	-	cis-acting regulatory element essential for the anaerobic induction
PlantCARE_5671	ARE	AAACCA	658	6	-	cis-acting regulatory element essential for the anaerobic induction
PlantCARE_5671	MBS	CAACTG	1555	6	+	MYB binding site involved in drought-inducibility
PlantCARE_5671	G-box	ACACGTGT	1852	8	-	cis-acting regulatory element involved in light responsiveness
PlantCARE_5671	G-box	CACGTG	1853	6	-	cis-acting regulatory element involved in light responsiveness
PlantCARE_5671	TATA-box	TACAAAA	117	7	-	core promoter element around -30 of transcription start
PlantCARE_5671	TATA-box	TATAAATA	169	8	-	core promoter element around -30 of transcription start
PlantCARE_5671	TATA-box	TATAAAT	170	7	-	core promoter element around -30 of transcription start
PlantCARE_5671	TATA-box	TATAAA	171	6	-	core promoter element around -30 of transcription start
PlantCARE_5671	TATA-box	TATAA	172	5	-	core promoter element around -30 of transcription start
PlantCARE_5671	TATA-box	TATA	173	4	+	core promoter element around -30 of transcription start
PlantCARE_5671	TATA-box	TATA	209	4	+	core promoter element around -30 of transcription start
PlantCARE_5671	TATA-box	ATATAT	213	6	+	core promoter element around -30 of transcription start
PlantCARE_5671	TATA-box	TATA	214	4	+	core promoter element around -30 of transcription start
PlantCARE_5671	TATA-box	TATTTAAA	216	8	+	core promoter element around -30 of transcription start
PlantCARE_5671	TATA-box	taTATAAAtc	337	9	-	core promoter element around -30 of transcription start
PlantCARE_5671	TATA-box	TATAAAA	340	7	-	core promoter element around -30 of transcription start
PlantCARE_5671	TATA-box	TATAAA	341	6	-	core promoter element around -30 of transcription start
PlantCARE_5671	TATA-box	TATATAA	342	7	-	core promoter element around -30 of transcription start
PlantCARE_5671	TATA-box	TATATA	343	6	+	core promoter element around -30 of transcription start
PlantCARE_5671	TATA-box	ATATAA	344	6	+	core promoter element around -30 of transcription start
PlantCARE_5671	TATA-box	TATA	345	4	+	core promoter element around -30 of transcription start
PlantCARE_5671	TATA-box	ATATAA	351	6	+	core promoter element around -30 of transcription start
PlantCARE_5671	TATA-box	TATA	352	4	+	core promoter element around -30 of transcription start
PlantCARE_5671	TATA-box	TATA	407	4	+	core promoter element around -30 of transcription start
PlantCARE_5671	TATA-box	taTATAAAtc	416	9	-	core promoter element around -30 of transcription start
PlantCARE_5671	TATA-box	TATAAA	462	6	-	core promoter element around -30 of transcription start
PlantCARE_5671	TATA-box	TATAA	463	5	-	core promoter element around -30 of transcription start
PlantCARE_5671	TATA-box	TATA	464	4	+	core promoter element around -30 of transcription start
PlantCARE_5671	TATA-box	ATTATA	558	6	+	core promoter element around -30 of transcription start
PlantCARE_5671	TATA-box	TATAA	559	5	-	core promoter element around -30 of transcription start
PlantCARE_5671	TATA-box	TATA	560	4	+	core promoter element around -30 of transcription start
PlantCARE_5671	TATA-box	taTATAAAtc	710	9	-	core promoter element around -30 of transcription start
PlantCARE_5671	TATA-box	ATATAT	715	6	+	core promoter element around -30 of transcription start
PlantCARE_5671	TATA-box	TATA	716	4	+	core promoter element around -30 of transcription start
PlantCARE_5671	TATA-box	TATAAAA	738	7	-	core promoter element around -30 of transcription start
PlantCARE_5671	TATA-box	TATAAA	739	6	-	core promoter element around -30 of transcription start
PlantCARE_5671	TATA-box	TATAA	740	5	-	core promoter element around -30 of transcription start
PlantCARE_5671	TATA-box	TATA	741	4	+	core promoter element around -30 of transcription start
PlantCARE_5671	TATA-box	ATTATA	808	6	+	core promoter element around -30 of transcription start
PlantCARE_5671	TATA-box	TATAA	809	5	-	core promoter element around -30 of transcription start
PlantCARE_5671	TATA-box	TATA	810	4	+	core promoter element around -30 of transcription start
PlantCARE_5671	TATA-box	TATA	835	4	+	core promoter element around -30 of transcription start
PlantCARE_5671	TATA-box	ATATAT	882	6	+	core promoter element around -30 of transcription start
PlantCARE_5671	TATA-box	TATA	883	4	+	core promoter element around -30 of transcription start
PlantCARE_5671	TATA-box	taTATAAAtc	889	10	-	core promoter element around -30 of transcription start
PlantCARE_5671	TATA-box	TATAAAT	890	7	-	core promoter element around -30 of transcription start
PlantCARE_5671	TATA-box	TATAAA	891	6	-	core promoter element around -30 of transcription start
PlantCARE_5671	TATA-box	TATATAA	892	7	-	core promoter element around -30 of transcription start
PlantCARE_5671	TATA-box	TATATA	893	6	+	core promoter element around -30 of transcription start
PlantCARE_5671	TATA-box	ATATAT	894	6	+	core promoter element around -30 of transcription start
PlantCARE_5671	TATA-box	TATATA	895	6	+	core promoter element around -30 of transcription start
PlantCARE_5671	TATA-box	ATATAT	896	6	+	core promoter element around -30 of transcription start
PlantCARE_5671	TATA-box	TATA	897	4	+	core promoter element around -30 of transcription start
PlantCARE_5671	TATA-box	ATATAT	915	6	+	core promoter element around -30 of transcription start
PlantCARE_5671	TATA-box	TATA	916	4	+	core promoter element around -30 of transcription start
PlantCARE_5671	TATA-box	ATTATA	919	6	+	core promoter element around -30 of transcription start
PlantCARE_5671	TATA-box	TATATAA	920	7	-	core promoter element around -30 of transcription start
PlantCARE_5671	TATA-box	TATATA	921	6	+	core promoter element around -30 of transcription start
PlantCARE_5671	TATA-box	ATATAT	922	6	+	core promoter element around -30 of transcription start
PlantCARE_5671	TATA-box	TATATA	923	6	+	core promoter element around -30 of transcription start
PlantCARE_5671	TATA-box	ATATAA	924	6	+	core promoter element around -30 of transcription start
PlantCARE_5671	TATA-box	TATA	925	4	+	core promoter element around -30 of transcription start
PlantCARE_5671	TATA-box	TATATA	937	6	+	core promoter element around -30 of transcription start
PlantCARE_5671	TATA-box	ATATAT	938	6	+	core promoter element around -30 of transcription start
PlantCARE_5671	TATA-box	TATA	939	4	+	core promoter element around -30 of transcription start
PlantCARE_5671	TATA-box	ATTATA	942	6	+	core promoter element around -30 of transcription start
PlantCARE_5671	TATA-box	TATAA	943	5	-	core promoter element around -30 of transcription start
PlantCARE_5671	TATA-box	TATA	944	4	+	core promoter element around -30 of transcription start
PlantCARE_5671	TATA-box	ATATAT	969	6	+	core promoter element around -30 of transcription start
PlantCARE_5671	TATA-box	TATA	970	4	+	core promoter element around -30 of transcription start
PlantCARE_5671	TATA-box	TATA	1105	4	-	core promoter element around -30 of transcription start
PlantCARE_5671	TATA-box	ATTATA	1237	6	+	core promoter element around -30 of transcription start
PlantCARE_5671	TATA-box	TATAA	1238	5	-	core promoter element around -30 of transcription start
PlantCARE_5671	TATA-box	TATA	1239	4	-	core promoter element around -30 of transcription start
PlantCARE_5671	TATA-box	TATAA	1270	5	-	core promoter element around -30 of transcription start
PlantCARE_5671	TATA-box	TATA	1271	4	-	core promoter element around -30 of transcription start
PlantCARE_5671	TATA-box	ccTATAAAaa	1435	9	-	core promoter element around -30 of transcription start
PlantCARE_5671	TATA-box	TATACA	1526	6	-	core promoter element around -30 of transcription start
PlantCARE_5671	TATA-box	TATA	1528	4	-	core promoter element around -30 of transcription start
PlantCARE_5671	TATA-box	TATAAAA	1618	7	-	core promoter element around -30 of transcription start
PlantCARE_5671	TATA-box	TATAAA	1619	6	-	core promoter element around -30 of transcription start
PlantCARE_5671	TATA-box	TATAA	1620	5	-	core promoter element around -30 of transcription start
PlantCARE_5671	TATA-box	TATA	1621	4	-	core promoter element around -30 of transcription start
PlantCARE_5671	TATA-box	ATTATA	1960	6	+	core promoter element around -30 of transcription start
PlantCARE_5671	TATA-box	TATAA	1961	5	-	core promoter element around -30 of transcription start
PlantCARE_5671	TATA-box	TATA	1962	4	-	core promoter element around -30 of transcription start
PlantCARE_5671	TATA-box	TATA	1983	4	-	core promoter element around -30 of transcription start
PlantCARE_5671	TATA-box	ATATAA	1993	6	+	core promoter element around -30 of transcription start
PlantCARE_5671	TATA-box	TATA	1994	4	-	core promoter element around -30 of transcription start
PlantCARE_5671	CGTCA-motif	CGTCA	1726	5	-	cis-acting regulatory element involved in the MeJA-responsiveness
PlantCARE_5671	CCAAT-box	CAACGG	1685	6	+	MYBHv1 binding site
PlantCARE_5671	GATA-motif	GATAGGG	1702	7	-	part of a light responsive element
PlantCARE_5671	GATA-motif	AAGGATAAGG	1895	9	-	part of a light responsive element
PlantCARE_5671	AT-rich element	ATAGAAATCAA	335	10	-	binding site of AT-rich DNA binding protein (ATBP-1)
PlantCARE_5671	AT-rich element	ATAGAAATCAA	887	10	-	binding site of AT-rich DNA binding protein (ATBP-1)
PlantCARE_5671	TCCC-motif	TCTCCCT	1631	7	-	part of a light responsive element
PlantCARE_5671	MBSI	aaaAaaC(G/C)GTTA	1391	10.5	+	MYB binding site involved in flavonoid biosynthetic genes regulation
PlantCARE_5671	MRE	AACCTAA	1303	7	+	MYB binding site involved in light responsiveness
PlantCARE_5671	TGACG-motif	TGACG	1726	5	+	cis-acting regulatory element involved in the MeJA-responsiveness
PlantCARE_5671	G-Box	CACGTT	1677	6	-	cis-acting regulatory element involved in light responsiveness
PlantCARE_5671	G-Box	CACGTG	1853	6	-	cis-acting regulatory element involved in light responsiveness
PlantCARE_5671	CAT-box	GCCACT	1760	6	+	cis-acting regulatory element related to meristem expression
PlantCARE_5671	GCN4_motif	TGAGTCA	276	7	+	cis-regulatory element involved in endosperm expression
PlantCARE_5671	ABRE	AACCCGG	311	7	-	cis-acting element involved in the abscisic acid responsiveness
PlantCARE_5671	ABRE	ACGTG	1678	5	+	cis-acting element involved in the abscisic acid responsiveness
PlantCARE_5671	ABRE	CACGTG	1853	6	-	cis-acting element involved in the abscisic acid responsiveness
PlantCARE_5671	ABRE	ACGTG	1854	5	+	cis-acting element involved in the abscisic acid responsiveness
PlantCARE_5671	TCT-motif	TCTTAC	1735	6	-	part of a light responsive element
PlantCARE_5671	TCT-motif	TCTTAC	1966	6	+	part of a light responsive element
PlantCARE_5671	Box 4	ATTAAT	470	6	+	part of a conserved DNA module involved in light responsiveness
PlantCARE_5671	Box 4	ATTAAT	585	6	+	part of a conserved DNA module involved in light responsiveness
PlantCARE_5671	Box 4	ATTAAT	665	6	+	part of a conserved DNA module involved in light responsiveness
PlantCARE_5671	Box 4	ATTAAT	781	6	+	part of a conserved DNA module involved in light responsiveness

## Sheet: DcBGLU3
Major elements detected in DcBGLU3 promoter
PlantCARE_10791	CAAT-box	CAAAT	9	5	-	common cis-acting element in promoter and enhancer regions
PlantCARE_10791	CAAT-box	CCAAT	88	5	-	common cis-acting element in promoter and enhancer regions
PlantCARE_10791	CAAT-box	CAAAT	107	5	+	common cis-acting element in promoter and enhancer regions
PlantCARE_10791	CAAT-box	CAAAT	384	5	-	common cis-acting element in promoter and enhancer regions
PlantCARE_10791	CAAT-box	CAAAT	474	5	-	common cis-acting element in promoter and enhancer regions
PlantCARE_10791	CAAT-box	CAAAT	514	5	-	common cis-acting element in promoter and enhancer regions
PlantCARE_10791	CAAT-box	CAAAT	637	5	-	common cis-acting element in promoter and enhancer regions
PlantCARE_10791	CAAT-box	CCAAT	812	5	+	common cis-acting element in promoter and enhancer regions
PlantCARE_10791	CAAT-box	CAAAT	878	5	+	common cis-acting element in promoter and enhancer regions
PlantCARE_10791	CAAT-box	CCAAT	888	5	+	common cis-acting element in promoter and enhancer regions
PlantCARE_10791	CAAT-box	CAAAT	900	5	+	common cis-acting element in promoter and enhancer regions
PlantCARE_10791	CAAT-box	CCAAT	903	5	-	common cis-acting element in promoter and enhancer regions
PlantCARE_10791	CAAT-box	CAAAT	910	5	+	common cis-acting element in promoter and enhancer regions
PlantCARE_10791	CAAT-box	CAAAT	952	5	-	common cis-acting element in promoter and enhancer regions
PlantCARE_10791	CAAT-box	CAAAT	1069	5	+	common cis-acting element in promoter and enhancer regions
PlantCARE_10791	CAAT-box	CCAAT	1248	5	-	common cis-acting element in promoter and enhancer regions
PlantCARE_10791	CAAT-box	CAAAT	1344	5	-	common cis-acting element in promoter and enhancer regions
PlantCARE_10791	CAAT-box	CAAAT	1352	5	+	common cis-acting element in promoter and enhancer regions
PlantCARE_10791	CAAT-box	CAAAT	1385	5	+	common cis-acting element in promoter and enhancer regions
PlantCARE_10791	CAAT-box	CCAAT	1774	5	+	common cis-acting element in promoter and enhancer regions
PlantCARE_10791	TGACG-motif	TGACG	519	5	-	cis-acting regulatory element involved in the MeJA-responsiveness
PlantCARE_10791	Box 4	ATTAAT	1690	6	-	part of a conserved DNA module involved in light responsiveness
PlantCARE_10791	circadian	CAAAGATATC	1676	9	+	cis-acting regulatory element involved in circadian control
PlantCARE_10791	TGA-element	AACGAC	870	6	+	auxin-responsive element
PlantCARE_10791	AE-box	AGAAACTT	1579	8	+	part of a module for light response
PlantCARE_10791	LTR	CCGAAA	790	6	+	cis-acting element involved in low-temperature responsiveness
PlantCARE_10791	LTR	CCGAAA	1740	6	+	cis-acting element involved in low-temperature responsiveness
PlantCARE_10791	TATA-box	ATTATA	173	6	+	core promoter element around -30 of transcription start
PlantCARE_10791	TATA-box	TATAA	174	5	-	core promoter element around -30 of transcription start
PlantCARE_10791	TATA-box	TATA	175	4	+	core promoter element around -30 of transcription start
PlantCARE_10791	TATA-box	taTATAAAtc	196	9	-	core promoter element around -30 of transcription start
PlantCARE_10791	TATA-box	TATAAAT	197	7	-	core promoter element around -30 of transcription start
PlantCARE_10791	TATA-box	TATAAA	198	6	-	core promoter element around -30 of transcription start
PlantCARE_10791	TATA-box	TATATAA	199	7	-	core promoter element around -30 of transcription start
PlantCARE_10791	TATA-box	TATATA	200	6	+	core promoter element around -30 of transcription start
PlantCARE_10791	TATA-box	ATATAT	201	6	+	core promoter element around -30 of transcription start
PlantCARE_10791	TATA-box	TATATA	202	6	+	core promoter element around -30 of transcription start
PlantCARE_10791	TATA-box	ATATAT	203	6	+	core promoter element around -30 of transcription start
PlantCARE_10791	TATA-box	TATA	204	4	+	core promoter element around -30 of transcription start
PlantCARE_10791	TATA-box	TATAAAA	245	7	-	core promoter element around -30 of transcription start
PlantCARE_10791	TATA-box	TATAAA	246	6	-	core promoter element around -30 of transcription start
PlantCARE_10791	TATA-box	TATAA	247	5	-	core promoter element around -30 of transcription start
PlantCARE_10791	TATA-box	TATA	248	4	+	core promoter element around -30 of transcription start
PlantCARE_10791	TATA-box	ATTATA	281	6	+	core promoter element around -30 of transcription start
PlantCARE_10791	TATA-box	TATAA	282	5	-	core promoter element around -30 of transcription start
PlantCARE_10791	TATA-box	TATA	283	4	+	core promoter element around -30 of transcription start
PlantCARE_10791	TATA-box	TATAAAA	291	7	-	core promoter element around -30 of transcription start
PlantCARE_10791	TATA-box	TATAAA	292	6	-	core promoter element around -30 of transcription start
PlantCARE_10791	TATA-box	TATAA	293	5	-	core promoter element around -30 of transcription start
PlantCARE_10791	TATA-box	TATA	294	4	+	core promoter element around -30 of transcription start
PlantCARE_10791	TATA-box	ATATAA	371	6	+	core promoter element around -30 of transcription start
PlantCARE_10791	TATA-box	TATA	372	4	+	core promoter element around -30 of transcription start
PlantCARE_10791	TATA-box	TATTTAAA	568	8	-	core promoter element around -30 of transcription start
PlantCARE_10791	TATA-box	TATAAAT	629	7	-	core promoter element around -30 of transcription start
PlantCARE_10791	TATA-box	TATAAA	630	6	-	core promoter element around -30 of transcription start
PlantCARE_10791	TATA-box	TATAA	631	5	-	core promoter element around -30 of transcription start
PlantCARE_10791	TATA-box	TATA	632	4	+	core promoter element around -30 of transcription start
PlantCARE_10791	TATA-box	ATATAT	719	6	+	core promoter element around -30 of transcription start
PlantCARE_10791	TATA-box	TATA	720	4	+	core promoter element around -30 of transcription start
PlantCARE_10791	TATA-box	TATAAAT	985	7	-	core promoter element around -30 of transcription start
PlantCARE_10791	TATA-box	TATAAA	986	6	-	core promoter element around -30 of transcription start
PlantCARE_10791	TATA-box	TATAA	987	5	-	core promoter element around -30 of transcription start
PlantCARE_10791	TATA-box	TATA	988	4	+	core promoter element around -30 of transcription start
PlantCARE_10791	TATA-box	ccTATAAAaa	1155	9	-	core promoter element around -30 of transcription start
PlantCARE_10791	TATA-box	TATAAAT	1156	7	-	core promoter element around -30 of transcription start
PlantCARE_10791	TATA-box	TATAAA	1157	6	-	core promoter element around -30 of transcription start
PlantCARE_10791	TATA-box	TATAA	1158	5	-	core promoter element around -30 of transcription start
PlantCARE_10791	TATA-box	TATA	1159	4	-	core promoter element around -30 of transcription start
PlantCARE_10791	TATA-box	tcTATAAATAgg	1182	11	+	core promoter element around -30 of transcription start
PlantCARE_10791	TATA-box	TATA	1184	4	-	core promoter element around -30 of transcription start
PlantCARE_10791	TATA-box	TATA	1329	4	-	core promoter element around -30 of transcription start
PlantCARE_10791	TATA-box	TATAA	1488	5	-	core promoter element around -30 of transcription start
PlantCARE_10791	TATA-box	TATA	1489	4	-	core promoter element around -30 of transcription start
PlantCARE_10791	TATA-box	ATTATA	1627	6	+	core promoter element around -30 of transcription start
PlantCARE_10791	TATA-box	TATAA	1628	5	-	core promoter element around -30 of transcription start
PlantCARE_10791	TATA-box	TATA	1629	4	-	core promoter element around -30 of transcription start
PlantCARE_10791	TATA-box	ATATAT	1711	6	-	core promoter element around -30 of transcription start
PlantCARE_10791	TATA-box	TATA	1712	4	-	core promoter element around -30 of transcription start
PlantCARE_10791	TATA-box	TATAA	1782	5	-	core promoter element around -30 of transcription start
PlantCARE_10791	TATA-box	TATA	1783	4	-	core promoter element around -30 of transcription start
PlantCARE_10791	TATA-box	ATATAT	1888	6	-	core promoter element around -30 of transcription start
PlantCARE_10791	TATA-box	TATATA	1889	6	-	core promoter element around -30 of transcription start
PlantCARE_10791	TATA-box	ATATAT	1890	6	-	core promoter element around -30 of transcription start
PlantCARE_10791	TATA-box	TATATA	1891	6	-	core promoter element around -30 of transcription start
PlantCARE_10791	TATA-box	ATATAA	1892	6	+	core promoter element around -30 of transcription start
PlantCARE_10791	TATA-box	TATA	1893	4	-	core promoter element around -30 of transcription start
PlantCARE_10791	TATA-box	ATATAT	1897	6	-	core promoter element around -30 of transcription start
PlantCARE_10791	TATA-box	TATATA	1898	6	-	core promoter element around -30 of transcription start
PlantCARE_10791	TATA-box	ATATAA	1899	6	+	core promoter element around -30 of transcription start
PlantCARE_10791	TATA-box	TATA	1900	4	-	core promoter element around -30 of transcription start
PlantCARE_10791	TATA-box	taTATAAAtc	1971	9	-	core promoter element around -30 of transcription start
PlantCARE_10791	CGTCA-motif	CGTCA	519	5	+	cis-acting regulatory element involved in the MeJA-responsiveness
PlantCARE_10791	3-AF1 binding site	TAAGAGAGGAA	214	10	+	light responsive element
PlantCARE_10791	TATC-box	TATCCCA	647	7	+	cis-acting element involved in gibberellin-responsiveness

## Sheet: DcBGLU4
Major elements detected in DcBGLU4 promoter
PlantCARE_14315	A-box	CCGTCC	119	6	-	cis-acting regulatory element
PlantCARE_14315	A-box	AATAACAAACTCC	1548	12	+	sequence conserved in alpha-amylase promoters
PlantCARE_14315	CAT-box	GCCACT	96	6	-	cis-acting regulatory element related to meristem expression
PlantCARE_14315	AACA_motif	TAACAAACTCCA	1550	11	+	involved in endosperm-specific negative expression
PlantCARE_14315	CAAT-box	CAAAT	161	5	+	common cis-acting element in promoter and enhancer regions
PlantCARE_14315	CAAT-box	CAAAT	169	5	+	common cis-acting element in promoter and enhancer regions
PlantCARE_14315	CAAT-box	CAAAT	229	5	+	common cis-acting element in promoter and enhancer regions
PlantCARE_14315	CAAT-box	CAAAT	232	5	-	common cis-acting element in promoter and enhancer regions
PlantCARE_14315	CAAT-box	CCAAT	298	5	+	common cis-acting element in promoter and enhancer regions
PlantCARE_14315	CAAT-box	CCAAT	306	5	+	common cis-acting element in promoter and enhancer regions
PlantCARE_14315	CAAT-box	CAAAT	385	5	+	common cis-acting element in promoter and enhancer regions
PlantCARE_14315	CAAT-box	CAAAT	391	5	+	common cis-acting element in promoter and enhancer regions
PlantCARE_14315	CAAT-box	CCAAT	454	5	+	common cis-acting element in promoter and enhancer regions
PlantCARE_14315	CAAT-box	CCAAT	462	5	+	common cis-acting element in promoter and enhancer regions
PlantCARE_14315	CAAT-box	CCAAT	477	5	-	common cis-acting element in promoter and enhancer regions
PlantCARE_14315	CAAT-box	CAAAT	541	5	+	common cis-acting element in promoter and enhancer regions
PlantCARE_14315	CAAT-box	CAAAT	544	5	-	common cis-acting element in promoter and enhancer regions
PlantCARE_14315	CAAT-box	CCAAT	618	5	+	common cis-acting element in promoter and enhancer regions
PlantCARE_14315	CAAT-box	CCAAT	633	5	-	common cis-acting element in promoter and enhancer regions
PlantCARE_14315	CAAT-box	CAAAT	700	5	+	common cis-acting element in promoter and enhancer regions
PlantCARE_14315	CAAT-box	TGCCAAC	728	7	+	common cis-acting element in promoter and enhancer regions
PlantCARE_14315	CAAT-box	CCCAATTT	737	8	+	common cis-acting element in promoter and enhancer regions
PlantCARE_14315	CAAT-box	CCAAT	738	5	+	common cis-acting element in promoter and enhancer regions
PlantCARE_14315	CAAT-box	CAAAT	772	5	+	common cis-acting element in promoter and enhancer regions
PlantCARE_14315	CAAT-box	CAAAT	852	5	-	common cis-acting element in promoter and enhancer regions
PlantCARE_14315	CAAT-box	CAAAT	1123	5	-	common cis-acting element in promoter and enhancer regions
PlantCARE_14315	CAAT-box	CAAAT	1432	5	-	common cis-acting element in promoter and enhancer regions
PlantCARE_14315	CAAT-box	CCAAT	1564	5	+	common cis-acting element in promoter and enhancer regions
PlantCARE_14315	Box 4	ATTAAT	207	6	+	part of a conserved DNA module involved in light responsiveness
PlantCARE_14315	Box 4	ATTAAT	629	6	+	part of a conserved DNA module involved in light responsiveness
PlantCARE_14315	Box 4	ATTAAT	646	6	+	part of a conserved DNA module involved in light responsiveness
PlantCARE_14315	Box 4	ATTAAT	1115	6	-	part of a conserved DNA module involved in light responsiveness
PlantCARE_14315	Box 4	ATTAAT	1169	6	-	part of a conserved DNA module involved in light responsiveness
PlantCARE_14315	Box 4	ATTAAT	1173	6	-	part of a conserved DNA module involved in light responsiveness
PlantCARE_14315	Box 4	ATTAAT	1346	6	-	part of a conserved DNA module involved in light responsiveness
PlantCARE_14315	MRE	AACCTAA	274	7	-	MYB binding site involved in light responsiveness
PlantCARE_14315	G-Box	CACGTG	1517	6	-	cis-acting regulatory element involved in light responsiveness
PlantCARE_14315	Unnamed__1	GAATTTAATTAA	639	11	+	60K protein binding site
PlantCARE_14315	TATA-box	TATA	807	4	+	core promoter element around -30 of transcription start
PlantCARE_14315	TATA-box	TATA	864	4	+	core promoter element around -30 of transcription start
PlantCARE_14315	TATA-box	taTATAAAtc	921	9	-	core promoter element around -30 of transcription start
PlantCARE_14315	TATA-box	TATAAAT	922	7	-	core promoter element around -30 of transcription start
PlantCARE_14315	TATA-box	TATAAA	923	6	-	core promoter element around -30 of transcription start
PlantCARE_14315	TATA-box	TATAA	924	5	-	core promoter element around -30 of transcription start
PlantCARE_14315	TATA-box	TATA	925	4	+	core promoter element around -30 of transcription start
PlantCARE_14315	TATA-box	ATATAT	1332	6	-	core promoter element around -30 of transcription start
PlantCARE_14315	TATA-box	TATATA	1333	6	-	core promoter element around -30 of transcription start
PlantCARE_14315	TATA-box	TATA	1335	4	-	core promoter element around -30 of transcription start
PlantCARE_14315	TATA-box	TATAAAT	1365	7	-	core promoter element around -30 of transcription start
PlantCARE_14315	TATA-box	TATAAA	1366	6	-	core promoter element around -30 of transcription start
PlantCARE_14315	TATA-box	TATAA	1367	5	-	core promoter element around -30 of transcription start
PlantCARE_14315	TATA-box	TATA	1368	4	-	core promoter element around -30 of transcription start
PlantCARE_14315	TATA-box	ATTATA	1474	6	+	core promoter element around -30 of transcription start
PlantCARE_14315	TATA-box	TATATAA	1475	7	-	core promoter element around -30 of transcription start
PlantCARE_14315	TATA-box	TATATA	1476	6	-	core promoter element around -30 of transcription start
PlantCARE_14315	TATA-box	TATA	1478	4	-	core promoter element around -30 of transcription start
PlantCARE_14315	TATA-box	TATA	1633	4	-	core promoter element around -30 of transcription start
PlantCARE_14315	TATA-box	ccTATAAAaa	1853	9	+	core promoter element around -30 of transcription start
PlantCARE_14315	TATA-box	ATATAA	1854	6	+	core promoter element around -30 of transcription start
PlantCARE_14315	TATA-box	TATA	1855	4	-	core promoter element around -30 of transcription start
PlantCARE_14315	TATA-box	ccTATAAAaa	1957	9	+	core promoter element around -30 of transcription start
PlantCARE_14315	TATA-box	TATA	1959	4	-	core promoter element around -30 of transcription start
PlantCARE_14315	TATA-box	TATATA	1999	6	-	core promoter element around -30 of transcription start
PlantCARE_14315	TATA-box	ATATAA	2000	6	+	core promoter element around -30 of transcription start
PlantCARE_14315	TATA-box	TATA	2001	4	-	core promoter element around -30 of transcription start
PlantCARE_14315	TATA-box	TATA	2029	4	-	core promoter element around -30 of transcription start
PlantCARE_14315	CGTCA-motif	CGTCA	855	5	-	cis-acting regulatory element involved in the MeJA-responsiveness
PlantCARE_14315	O2-site	GATGATGTGG	1876	9	-	cis-acting regulatory element involved in zein metabolism regulation
PlantCARE_14315	ARE	AAACCA	560	6	+	cis-acting regulatory element essential for the anaerobic induction
PlantCARE_14315	G-box	CACGAC	965	6	-	cis-acting regulatory element involved in light responsiveness
PlantCARE_14315	G-box	GCCACGTGGA	1515	9	+	cis-acting regulatory element involved in light responsiveness
PlantCARE_14315	G-box	CACGTG	1517	6	-	cis-acting regulatory element involved in light responsiveness
PlantCARE_14315	GT1-motif	GGTTAA	662	6	-	light responsive element
PlantCARE_14315	TATC-box	TATCCCA	450	7	+	cis-acting element involved in gibberellin-responsiveness
PlantCARE_14315	TATC-box	TATCCCA	606	7	+	cis-acting element involved in gibberellin-responsiveness
PlantCARE_14315	circadian	CAAAGATATC	444	9	+	cis-acting regulatory element involved in circadian control
PlantCARE_14315	circadian	CAAAGATATC	600	9	+	cis-acting regulatory element involved in circadian control
PlantCARE_14315	MBS	CAACTG	839	6	-	MYB binding site involved in drought-inducibility
PlantCARE_14315	TC-rich repeats	GTTTTCTTAC	1597	9	+	cis-acting element involved in defense and stress responsiveness
PlantCARE_14315	Box II	CCACGTGGC	1515	9	-	part of a light responsive element
PlantCARE_14315	TGACG-motif	TGACG	855	5	+	cis-acting regulatory element involved in the MeJA-responsiveness
PlantCARE_14315	chs-CMA1a	TTACTTAA	658	8	+	part of a light responsive element
PlantCARE_14315	ABRE	CACGTG	1517	6	-	cis-acting element involved in the abscisic acid responsiveness
PlantCARE_14315	ABRE	ACGTG	1518	5	+	cis-acting element involved in the abscisic acid responsiveness

## Sheet: DcBGLU5
Major elements detected in DcBGLU5 promoter
PlantCARE_17830	TCA-element	TCAGAAGAGG	724	9	-	cis-acting element involved in salicylic acid responsiveness
PlantCARE_17830	Box 4	ATTAAT	1392	6	-	part of a conserved DNA module involved in light responsiveness
PlantCARE_17830	TATA-box	TACAAAA	3	7	+	core promoter element around -30 of transcription start
PlantCARE_17830	TATA-box	TATA	33	4	+	core promoter element around -30 of transcription start
PlantCARE_17830	TATA-box	ATTATA	111	6	+	core promoter element around -30 of transcription start
PlantCARE_17830	TATA-box	TATAA	112	5	-	core promoter element around -30 of transcription start
PlantCARE_17830	TATA-box	TATA	113	4	+	core promoter element around -30 of transcription start
PlantCARE_17830	TATA-box	TATTTAAA	221	8	+	core promoter element around -30 of transcription start
PlantCARE_17830	TATA-box	TATTTAAA	848	8	-	core promoter element around -30 of transcription start
PlantCARE_17830	TATA-box	TATA	888	4	+	core promoter element around -30 of transcription start
PlantCARE_17830	TATA-box	TATA	897	4	+	core promoter element around -30 of transcription start
PlantCARE_17830	TATA-box	TATA	968	4	+	core promoter element around -30 of transcription start
PlantCARE_17830	TATA-box	TATA	984	4	+	core promoter element around -30 of transcription start
PlantCARE_17830	TATA-box	TATAA	1016	5	-	core promoter element around -30 of transcription start
PlantCARE_17830	TATA-box	TATA	1017	4	+	core promoter element around -30 of transcription start
PlantCARE_17830	TATA-box	TATTTAAA	1050	8	+	core promoter element around -30 of transcription start
PlantCARE_17830	TATA-box	ATTATA	1282	6	+	core promoter element around -30 of transcription start
PlantCARE_17830	TATA-box	TATATAA	1283	7	-	core promoter element around -30 of transcription start
PlantCARE_17830	TATA-box	TATATA	1284	6	-	core promoter element around -30 of transcription start
PlantCARE_17830	TATA-box	ATATAT	1285	6	-	core promoter element around -30 of transcription start
PlantCARE_17830	TATA-box	TATATA	1286	6	-	core promoter element around -30 of transcription start
PlantCARE_17830	TATA-box	ATATAT	1287	6	-	core promoter element around -30 of transcription start
PlantCARE_17830	TATA-box	TATATA	1288	6	-	core promoter element around -30 of transcription start
PlantCARE_17830	TATA-box	ATATAT	1289	6	-	core promoter element around -30 of transcription start
PlantCARE_17830	TATA-box	TATATA	1290	6	-	core promoter element around -30 of transcription start
PlantCARE_17830	TATA-box	ATATAT	1291	6	-	core promoter element around -30 of transcription start
PlantCARE_17830	TATA-box	TATATA	1292	6	-	core promoter element around -30 of transcription start
PlantCARE_17830	TATA-box	ATATAT	1293	6	-	core promoter element around -30 of transcription start
PlantCARE_17830	TATA-box	TATATA	1294	6	-	core promoter element around -30 of transcription start
PlantCARE_17830	TATA-box	ATATAT	1295	6	-	core promoter element around -30 of transcription start
PlantCARE_17830	TATA-box	TATATA	1296	6	-	core promoter element around -30 of transcription start
PlantCARE_17830	TATA-box	ATATAT	1297	6	-	core promoter element around -30 of transcription start
PlantCARE_17830	TATA-box	TATA	1298	4	-	core promoter element around -30 of transcription start
PlantCARE_17830	TATA-box	ATATAA	1340	6	+	core promoter element around -30 of transcription start
PlantCARE_17830	TATA-box	TATA	1341	4	-	core promoter element around -30 of transcription start
PlantCARE_17830	TATA-box	TATATA	1481	6	-	core promoter element around -30 of transcription start
PlantCARE_17830	TATA-box	ATATAA	1482	6	+	core promoter element around -30 of transcription start
PlantCARE_17830	TATA-box	TATA	1483	4	-	core promoter element around -30 of transcription start
PlantCARE_17830	TATA-box	TATA	1565	4	-	core promoter element around -30 of transcription start
PlantCARE_17830	TATA-box	TATAA	1683	5	-	core promoter element around -30 of transcription start
PlantCARE_17830	TATA-box	TATA	1684	4	-	core promoter element around -30 of transcription start
PlantCARE_17830	TATA-box	ATTATA	1894	6	+	core promoter element around -30 of transcription start
PlantCARE_17830	TATA-box	TATAA	1895	5	-	core promoter element around -30 of transcription start
PlantCARE_17830	TATA-box	TATA	1896	4	-	core promoter element around -30 of transcription start
PlantCARE_17830	TATA-box	TATA	2016	4	-	core promoter element around -30 of transcription start
PlantCARE_17830	TATA-box	TATTTAAA	2029	8	+	core promoter element around -30 of transcription start
PlantCARE_17830	TC-rich repeats	GTTTTCTTAC	1532	9	+	cis-acting element involved in defense and stress responsiveness
PlantCARE_17830	TGA-element	AACGAC	537	6	+	auxin-responsive element
PlantCARE_17830	TGA-element	AACGAC	764	6	+	auxin-responsive element
PlantCARE_17830	AE-box	AGAAACTT	1843	8	+	part of a module for light response
PlantCARE_17830	AuxRR-core	GGTCCAT	791	7	+	cis-acting regulatory element involved in auxin responsiveness
PlantCARE_17830	LTR	CCGAAA	950	6	+	cis-acting element involved in low-temperature responsiveness
PlantCARE_17830	CAAT-box	CAAAT	188	5	+	common cis-acting element in promoter and enhancer regions
PlantCARE_17830	CAAT-box	CAAAT	285	5	-	common cis-acting element in promoter and enhancer regions
PlantCARE_17830	CAAT-box	CAAAT	300	5	+	common cis-acting element in promoter and enhancer regions
PlantCARE_17830	CAAT-box	CAAAT	332	5	+	common cis-acting element in promoter and enhancer regions
PlantCARE_17830	CAAT-box	CCAAT	383	5	+	common cis-acting element in promoter and enhancer regions
PlantCARE_17830	CAAT-box	CAAAT	428	5	+	common cis-acting element in promoter and enhancer regions
PlantCARE_17830	CAAT-box	CAAAT	488	5	+	common cis-acting element in promoter and enhancer regions
PlantCARE_17830	CAAT-box	CAAAT	865	5	+	common cis-acting element in promoter and enhancer regions
PlantCARE_17830	CAAT-box	CAAAT	904	5	+	common cis-acting element in promoter and enhancer regions
PlantCARE_17830	CAAT-box	CAAAT	1001	5	+	common cis-acting element in promoter and enhancer regions
PlantCARE_17830	CAAT-box	CCAAT	1219	5	+	common cis-acting element in promoter and enhancer regions
PlantCARE_17830	CAAT-box	CAAAT	1237	5	+	common cis-acting element in promoter and enhancer regions
PlantCARE_17830	CAAT-box	CAAAT	1353	5	+	common cis-acting element in promoter and enhancer regions
PlantCARE_17830	CAAT-box	CAAAT	1383	5	+	common cis-acting element in promoter and enhancer regions
PlantCARE_17830	CAAT-box	CAAAT	1429	5	-	common cis-acting element in promoter and enhancer regions
PlantCARE_17830	CAAT-box	CCAAT	1506	5	-	common cis-acting element in promoter and enhancer regions
PlantCARE_17830	CAAT-box	CAAAT	1687	5	-	common cis-acting element in promoter and enhancer regions
PlantCARE_17830	CAAT-box	CAAAT	1729	5	-	common cis-acting element in promoter and enhancer regions
PlantCARE_17830	CAAT-box	CCAAT	1822	5	+	common cis-acting element in promoter and enhancer regions
PlantCARE_17830	CAAT-box	CAAAT	1891	5	+	common cis-acting element in promoter and enhancer regions
PlantCARE_17830	ABRE	ACGTG	392	5	+	cis-acting element involved in the abscisic acid responsiveness
PlantCARE_17830	ABRE	GACACGTGGC	396	9	+	cis-acting element involved in the abscisic acid responsiveness
PlantCARE_17830	ABRE	CACGTG	398	6	+	cis-acting element involved in the abscisic acid responsiveness
PlantCARE_17830	ABRE	ACGTG	399	5	+	cis-acting element involved in the abscisic acid responsiveness
PlantCARE_17830	CGTCA-motif	CGTCA	914	5	-	cis-acting regulatory element involved in the MeJA-responsiveness
PlantCARE_17830	TGACG-motif	TGACG	914	5	+	cis-acting regulatory element involved in the MeJA-responsiveness
PlantCARE_17830	G-Box	CACGTG	398	6	+	cis-acting regulatory element involved in light responsiveness
PlantCARE_17830	G-box	CACGTC	391	6	-	cis-acting regulatory element involved in light responsiveness
PlantCARE_17830	G-box	ACACGTG(G/t)CACC	393	10.5	-	cis-acting regulatory element involved in light responsiveness
PlantCARE_17830	G-box	ACACGTGT	397	8	+	cis-acting regulatory element involved in light responsiveness
PlantCARE_17830	G-box	CACGTG	398	6	+	cis-acting regulatory element involved in light responsiveness
PlantCARE_17830	ARE	AAACCA	740	6	+	cis-acting regulatory element essential for the anaerobic induction
PlantCARE_17830	TCT-motif	TCTTAC	1361	6	+	part of a light responsive element
PlantCARE_17830	TCT-motif	TCTTAC	1536	6	+	part of a light responsive element
PlantCARE_17830	TCT-motif	TCTTAC	1960	6	-	part of a light responsive element
PlantCARE_17830	TCCC-motif	TCTCCCT	1918	7	+	part of a light responsive element
PlantCARE_17830	O2-site	GATGA(C/T)(A/G)TG(A/G)	1382	8	-	cis-acting regulatory element involved in zein metabolism regulation
PlantCARE_17830	MBS	CAACTG	1664	6	-	MYB binding site involved in drought-inducibility
PlantCARE_17830	I-box	GTATAAGGCC	32	9	+	part of a light responsive element

## Sheet: DcBGLU6
Major elements detected in DcBGLU6 promoter
PlantCARE_4031	CAAT-box	CAAAT	19	5	+	common cis-acting element in promoter and enhancer regions
PlantCARE_4031	CAAT-box	CAAAT	171	5	-	common cis-acting element in promoter and enhancer regions
PlantCARE_4031	CAAT-box	CAAAT	722	5	-	common cis-acting element in promoter and enhancer regions
PlantCARE_4031	CAAT-box	CAAAT	832	5	-	common cis-acting element in promoter and enhancer regions
PlantCARE_4031	CAAT-box	CAAAT	932	5	-	common cis-acting element in promoter and enhancer regions
PlantCARE_4031	CAAT-box	CAAAT	1223	5	-	common cis-acting element in promoter and enhancer regions
PlantCARE_4031	CAAT-box	CAAAT	1248	5	-	common cis-acting element in promoter and enhancer regions
PlantCARE_4031	CAAT-box	CAAAT	1544	5	-	common cis-acting element in promoter and enhancer regions
PlantCARE_4031	CAAT-box	CAAAT	1634	5	+	common cis-acting element in promoter and enhancer regions
PlantCARE_4031	CAAT-box	CAAAT	1880	5	-	common cis-acting element in promoter and enhancer regions
PlantCARE_4031	GT1-motif	GGTTAA	270	6	+	light responsive element
PlantCARE_4031	GT1-motif	GGTTAA	272	6	-	light responsive element
PlantCARE_4031	CGTCA-motif	CGTCA	1722	5	-	cis-acting regulatory element involved in the MeJA-responsiveness
PlantCARE_4031	CGTCA-motif	CGTCA	1798	5	-	cis-acting regulatory element involved in the MeJA-responsiveness
PlantCARE_4031	TATA-box	TATAA	12	5	-	core promoter element around -30 of transcription start
PlantCARE_4031	TATA-box	TATA	13	4	+	core promoter element around -30 of transcription start
PlantCARE_4031	TATA-box	ATATAT	319	6	+	core promoter element around -30 of transcription start
PlantCARE_4031	TATA-box	TATA	320	4	+	core promoter element around -30 of transcription start
PlantCARE_4031	TATA-box	TATA	560	4	+	core promoter element around -30 of transcription start
PlantCARE_4031	TATA-box	TATA	709	4	+	core promoter element around -30 of transcription start
PlantCARE_4031	TATA-box	ATTATA	750	6	+	core promoter element around -30 of transcription start
PlantCARE_4031	TATA-box	TATAA	751	5	-	core promoter element around -30 of transcription start
PlantCARE_4031	TATA-box	TATA	752	4	+	core promoter element around -30 of transcription start
PlantCARE_4031	TATA-box	ATATAA	886	6	+	core promoter element around -30 of transcription start
PlantCARE_4031	TATA-box	TATA	887	4	+	core promoter element around -30 of transcription start
PlantCARE_4031	TATA-box	TATA	1094	4	-	core promoter element around -30 of transcription start
PlantCARE_4031	TATA-box	TATA	1110	4	-	core promoter element around -30 of transcription start
PlantCARE_4031	TATA-box	TATA	1183	4	-	core promoter element around -30 of transcription start
PlantCARE_4031	TATA-box	TATA	1200	4	-	core promoter element around -30 of transcription start
PlantCARE_4031	TATA-box	TATTTAAA	1263	8	+	core promoter element around -30 of transcription start
PlantCARE_4031	TATA-box	ATATAT	1347	6	-	core promoter element around -30 of transcription start
PlantCARE_4031	TATA-box	TATA	1348	4	-	core promoter element around -30 of transcription start
PlantCARE_4031	TATA-box	TATTTAAA	1374	8	-	core promoter element around -30 of transcription start
PlantCARE_4031	TATA-box	taTATAAAtc	1391	9	-	core promoter element around -30 of transcription start
PlantCARE_4031	TATA-box	TATAAAT	1392	7	-	core promoter element around -30 of transcription start
PlantCARE_4031	TATA-box	TATAAA	1393	6	-	core promoter element around -30 of transcription start
PlantCARE_4031	TATA-box	TATATAA	1394	7	-	core promoter element around -30 of transcription start
PlantCARE_4031	TATA-box	TATATA	1395	6	-	core promoter element around -30 of transcription start
PlantCARE_4031	TATA-box	ATATAA	1396	6	+	core promoter element around -30 of transcription start
PlantCARE_4031	TATA-box	TATA	1397	4	-	core promoter element around -30 of transcription start
PlantCARE_4031	ABRE	ACGTG	1186	5	+	cis-acting element involved in the abscisic acid responsiveness
PlantCARE_4031	TCA-element	CCATCTTTTT	451	9	-	cis-acting element involved in salicylic acid responsiveness
PlantCARE_4031	CAT-box	GCCACT	671	6	-	cis-acting regulatory element related to meristem expression
PlantCARE_4031	Box 4	ATTAAT	405	6	+	part of a conserved DNA module involved in light responsiveness
PlantCARE_4031	Box 4	ATTAAT	1364	6	-	part of a conserved DNA module involved in light responsiveness
PlantCARE_4031	O2-site	GATGA(C/T)(A/G)TG(A/G)	801	8	+	cis-acting regulatory element involved in zein metabolism regulation
PlantCARE_4031	TCT-motif	TCTTAC	1667	6	+	part of a light responsive element
PlantCARE_4031	ARE	AAACCA	72	6	-	cis-acting regulatory element essential for the anaerobic induction
PlantCARE_4031	ARE	AAACCA	771	6	-	cis-acting regulatory element essential for the anaerobic induction
PlantCARE_4031	ARE	AAACCA	1086	6	-	cis-acting regulatory element essential for the anaerobic induction
PlantCARE_4031	ARE	AAACCA	1305	6	-	cis-acting regulatory element essential for the anaerobic induction
PlantCARE_4031	TC-rich repeats	ATTCTCTAAC	878	9	-	cis-acting element involved in defense and stress responsiveness
PlantCARE_4031	TGACG-motif	TGACG	1722	5	+	cis-acting regulatory element involved in the MeJA-responsiveness
PlantCARE_4031	TGACG-motif	TGACG	1798	5	+	cis-acting regulatory element involved in the MeJA-responsiveness
PlantCARE_4031	GATA-motif	GATAGGA	689	7	+	part of a light responsive element
PlantCARE_4031	GATA-motif	AAGATAAGATT	742	11	+	part of a light responsive element
PlantCARE_4031	GATA-motif	GATAGGA	1608	7	-	part of a light responsive element
PlantCARE_4031	GATA-motif	GATAGGA	1691	7	-	part of a light responsive element
PlantCARE_4031	LTR	CCGAAA	95	6	-	cis-acting element involved in low-temperature responsiveness
PlantCARE_4031	LTR	CCGAAA	926	6	+	cis-acting element involved in low-temperature responsiveness
PlantCARE_4031	LTR	CCGAAA	1978	6	+	cis-acting element involved in low-temperature responsiveness
PlantCARE_4031	G-box	TACGTG	1185	6	+	cis-acting regulatory element involved in light responsiveness

## Sheet: DcBGLU7
Major elements detected in DcBGLU7 promoter
PlantCARE_25468	G-Box	CACGTT	279	6	-	cis-acting regulatory element involved in light responsiveness
PlantCARE_25468	G-Box	CACGTT	1439	6	+	cis-acting regulatory element involved in light responsiveness
PlantCARE_25468	G-Box	CACGTT	1543	6	+	cis-acting regulatory element involved in light responsiveness
PlantCARE_25468	GTGGC-motif	GATTCTGTGGC	402	10	+	part of a light responsive element
PlantCARE_25468	TCT-motif	TCTTAC	816	6	+	part of a light responsive element
PlantCARE_25468	ACE	GCGACGTACC	203	9	-	cis-acting element involved in light responsiveness
PlantCARE_25468	TGACG-motif	TGACG	897	5	-	cis-acting regulatory element involved in the MeJA-responsiveness
PlantCARE_25468	ABRE	ACGTG	280	5	+	cis-acting element involved in the abscisic acid responsiveness
PlantCARE_25468	ABRE	ACGTG	1439	5	-	cis-acting element involved in the abscisic acid responsiveness
PlantCARE_25468	ABRE	ACGTG	1543	5	-	cis-acting element involved in the abscisic acid responsiveness
PlantCARE_25468	CGTCA-motif	CGTCA	897	5	+	cis-acting regulatory element involved in the MeJA-responsiveness
PlantCARE_25468	TCCC-motif	TCTCCCT	1646	7	+	part of a light responsive element
PlantCARE_25468	CAAT-box	CCAAT	11	5	+	common cis-acting element in promoter and enhancer regions
PlantCARE_25468	CAAT-box	CAAAT	143	5	+	common cis-acting element in promoter and enhancer regions
PlantCARE_25468	CAAT-box	CAAAT	149	5	+	common cis-acting element in promoter and enhancer regions
PlantCARE_25468	CAAT-box	CAAAT	213	5	+	common cis-acting element in promoter and enhancer regions
PlantCARE_25468	CAAT-box	CCAAT	226	5	+	common cis-acting element in promoter and enhancer regions
PlantCARE_25468	CAAT-box	CCCAATTT	358	8	-	common cis-acting element in promoter and enhancer regions
PlantCARE_25468	CAAT-box	CCAAT	360	5	-	common cis-acting element in promoter and enhancer regions
PlantCARE_25468	CAAT-box	CAAAT	459	5	-	common cis-acting element in promoter and enhancer regions
PlantCARE_25468	CAAT-box	CCAAT	633	5	+	common cis-acting element in promoter and enhancer regions
PlantCARE_25468	CAAT-box	CCAAT	742	5	+	common cis-acting element in promoter and enhancer regions
PlantCARE_25468	CAAT-box	CAAAT	750	5	+	common cis-acting element in promoter and enhancer regions
PlantCARE_25468	CAAT-box	CAAAT	1180	5	+	common cis-acting element in promoter and enhancer regions
PlantCARE_25468	CAAT-box	CCAAT	1242	5	-	common cis-acting element in promoter and enhancer regions
PlantCARE_25468	CAAT-box	CAAAT	1556	5	-	common cis-acting element in promoter and enhancer regions
PlantCARE_25468	Box 4	ATTAAT	1395	6	-	part of a conserved DNA module involved in light responsiveness
PlantCARE_25468	TGA-element	AACGAC	390	6	+	auxin-responsive element
PlantCARE_25468	chs-CMA2a	TCACTTGA	1195	8	-	part of a light responsive element
PlantCARE_25468	GCN4_motif	TGAGTCA	1026	7	-	cis-regulatory element involved in endosperm expression
PlantCARE_25468	MRE	AACCTAA	909	7	-	MYB binding site involved in light responsiveness
PlantCARE_25468	GT1-motif	GGTTAA	1459	6	+	light responsive element
PlantCARE_25468	Unnamed__1	GAATTTAATTAA	1352	11	+	60K protein binding site
PlantCARE_25468	GATA-motif	AAGATAAGATT	1310	10	-	part of a light responsive element
PlantCARE_25468	TATA-box	TATA	99	4	+	core promoter element around -30 of transcription start
PlantCARE_25468	TATA-box	TATA	548	4	+	core promoter element around -30 of transcription start
PlantCARE_25468	TATA-box	TATAAAA	663	7	-	core promoter element around -30 of transcription start
PlantCARE_25468	TATA-box	TATAAA	664	6	-	core promoter element around -30 of transcription start
PlantCARE_25468	TATA-box	TATAA	665	5	-	core promoter element around -30 of transcription start
PlantCARE_25468	TATA-box	TATA	666	4	+	core promoter element around -30 of transcription start
PlantCARE_25468	TATA-box	TATA	696	4	+	core promoter element around -30 of transcription start
PlantCARE_25468	TATA-box	TATAA	701	5	-	core promoter element around -30 of transcription start
PlantCARE_25468	TATA-box	TATA	702	4	+	core promoter element around -30 of transcription start
PlantCARE_25468	TATA-box	TATA	754	4	+	core promoter element around -30 of transcription start
PlantCARE_25468	TATA-box	TATACA	1018	6	-	core promoter element around -30 of transcription start
PlantCARE_25468	TATA-box	TATATA	1020	6	-	core promoter element around -30 of transcription start
PlantCARE_25468	TATA-box	ATATAT	1021	6	-	core promoter element around -30 of transcription start
PlantCARE_25468	TATA-box	TATA	1022	4	-	core promoter element around -30 of transcription start
PlantCARE_25468	TATA-box	ATATAT	1126	6	-	core promoter element around -30 of transcription start
PlantCARE_25468	TATA-box	TATATA	1127	6	-	core promoter element around -30 of transcription start
PlantCARE_25468	TATA-box	ATATAT	1128	6	-	core promoter element around -30 of transcription start
PlantCARE_25468	TATA-box	TATATTTATATTT	1129	12	+	core promoter element around -30 of transcription start
PlantCARE_25468	TATA-box	taTATAAAtc	1131	9	-	core promoter element around -30 of transcription start
PlantCARE_25468	TATA-box	TATAAAT	1132	7	-	core promoter element around -30 of transcription start
PlantCARE_25468	TATA-box	TATAAA	1133	6	-	core promoter element around -30 of transcription start
PlantCARE_25468	TATA-box	TATATAA	1134	7	-	core promoter element around -30 of transcription start
PlantCARE_25468	TATA-box	TATATA	1135	6	-	core promoter element around -30 of transcription start
PlantCARE_25468	TATA-box	ATATAT	1136	6	-	core promoter element around -30 of transcription start
PlantCARE_25468	TATA-box	TATATA	1137	6	-	core promoter element around -30 of transcription start
PlantCARE_25468	TATA-box	ATATAA	1138	6	+	core promoter element around -30 of transcription start
PlantCARE_25468	TATA-box	TATA	1139	4	-	core promoter element around -30 of transcription start
PlantCARE_25468	TATA-box	TATTTAAA	1151	8	+	core promoter element around -30 of transcription start
PlantCARE_25468	TATA-box	ATATAT	1253	6	-	core promoter element around -30 of transcription start
PlantCARE_25468	TATA-box	TATA	1254	4	-	core promoter element around -30 of transcription start
PlantCARE_25468	TATA-box	ATTATA	1287	6	+	core promoter element around -30 of transcription start
PlantCARE_25468	TATA-box	TATAA	1288	5	-	core promoter element around -30 of transcription start
PlantCARE_25468	TATA-box	TATA	1289	4	-	core promoter element around -30 of transcription start
PlantCARE_25468	TATA-box	TATAAAA	1337	7	-	core promoter element around -30 of transcription start
PlantCARE_25468	TATA-box	TATAAA	1338	6	-	core promoter element around -30 of transcription start
PlantCARE_25468	TATA-box	TATAA	1339	5	-	core promoter element around -30 of transcription start
PlantCARE_25468	TATA-box	TATA	1340	4	-	core promoter element around -30 of transcription start
PlantCARE_25468	TATA-box	TATATTTATATTT	1391	12	-	core promoter element around -30 of transcription start
PlantCARE_25468	TATA-box	ATATAT	1399	6	-	core promoter element around -30 of transcription start
PlantCARE_25468	TATA-box	TATA	1400	4	-	core promoter element around -30 of transcription start
PlantCARE_25468	TATA-box	ccTATAAAaa	1580	9	+	core promoter element around -30 of transcription start
PlantCARE_25468	TATA-box	TATA	1582	4	-	core promoter element around -30 of transcription start

## Sheet: DcBGLU8
Major elements detected in DcBGLU8 promoter
PlantCARE_22231	GT1-motif	GGTTAAT	269	7	-	light responsive element
PlantCARE_22231	GT1-motif	GGTTAA	270	6	-	light responsive element
PlantCARE_22231	MRE	AACCTAA	1755	7	+	MYB binding site involved in light responsiveness
PlantCARE_22231	Box 4	ATTAAT	1165	6	-	part of a conserved DNA module involved in light responsiveness
PlantCARE_22231	TATA-box	TATATA	29	6	+	core promoter element around -30 of transcription start
PlantCARE_22231	TATA-box	ATATAT	30	6	+	core promoter element around -30 of transcription start
PlantCARE_22231	TATA-box	TATA	31	4	+	core promoter element around -30 of transcription start
PlantCARE_22231	TATA-box	TATATA	41	6	+	core promoter element around -30 of transcription start
PlantCARE_22231	TATA-box	ATATAT	42	6	+	core promoter element around -30 of transcription start
PlantCARE_22231	TATA-box	TATA	43	4	+	core promoter element around -30 of transcription start
PlantCARE_22231	TATA-box	TATA	176	4	+	core promoter element around -30 of transcription start
PlantCARE_22231	TATA-box	ATATAA	202	6	+	core promoter element around -30 of transcription start
PlantCARE_22231	TATA-box	TATA	203	4	+	core promoter element around -30 of transcription start
PlantCARE_22231	TATA-box	TATAAAA	298	7	-	core promoter element around -30 of transcription start
PlantCARE_22231	TATA-box	TATAAA	299	6	-	core promoter element around -30 of transcription start
PlantCARE_22231	TATA-box	TATAA	300	5	-	core promoter element around -30 of transcription start
PlantCARE_22231	TATA-box	TATA	301	4	+	core promoter element around -30 of transcription start
PlantCARE_22231	TATA-box	TACATAAA	395	8	-	core promoter element around -30 of transcription start
PlantCARE_22231	TATA-box	TATA	414	4	+	core promoter element around -30 of transcription start
PlantCARE_22231	TATA-box	TACAAAA	516	7	-	core promoter element around -30 of transcription start
PlantCARE_22231	TATA-box	ATATAT	530	6	+	core promoter element around -30 of transcription start
PlantCARE_22231	TATA-box	TATA	531	4	+	core promoter element around -30 of transcription start
PlantCARE_22231	TATA-box	TATATTTATATTT	594	12	-	core promoter element around -30 of transcription start
PlantCARE_22231	TATA-box	TATA	603	4	+	core promoter element around -30 of transcription start
PlantCARE_22231	TATA-box	TATAAAA	660	7	-	core promoter element around -30 of transcription start
PlantCARE_22231	TATA-box	TATAAA	661	6	-	core promoter element around -30 of transcription start
PlantCARE_22231	TATA-box	TATAA	662	5	-	core promoter element around -30 of transcription start
PlantCARE_22231	TATA-box	TATA	663	4	+	core promoter element around -30 of transcription start
PlantCARE_22231	TATA-box	ATATAA	704	6	+	core promoter element around -30 of transcription start
PlantCARE_22231	TATA-box	TATA	705	4	+	core promoter element around -30 of transcription start
PlantCARE_22231	TATA-box	TATACA	1081	6	-	core promoter element around -30 of transcription start
PlantCARE_22231	TATA-box	TATA	1083	4	-	core promoter element around -30 of transcription start
PlantCARE_22231	TATA-box	TACATAAA	1108	8	+	core promoter element around -30 of transcription start
PlantCARE_22231	TATA-box	ATTATA	1122	6	+	core promoter element around -30 of transcription start
PlantCARE_22231	TATA-box	TATAA	1123	5	-	core promoter element around -30 of transcription start
PlantCARE_22231	TATA-box	TATA	1124	4	-	core promoter element around -30 of transcription start
PlantCARE_22231	TATA-box	TATA	1155	4	-	core promoter element around -30 of transcription start
PlantCARE_22231	TATA-box	TATA	1257	4	-	core promoter element around -30 of transcription start
PlantCARE_22231	TATA-box	TATACA	1322	6	-	core promoter element around -30 of transcription start
PlantCARE_22231	TATA-box	TATA	1324	4	-	core promoter element around -30 of transcription start
PlantCARE_22231	TATA-box	TACATAAA	1409	8	-	core promoter element around -30 of transcription start
PlantCARE_22231	TATA-box	TATAAAA	1480	7	-	core promoter element around -30 of transcription start
PlantCARE_22231	TATA-box	TATAAA	1481	6	-	core promoter element around -30 of transcription start
PlantCARE_22231	TATA-box	TATAA	1482	5	-	core promoter element around -30 of transcription start
PlantCARE_22231	TATA-box	TATA	1483	4	-	core promoter element around -30 of transcription start
PlantCARE_22231	TATA-box	ATTATA	1537	6	+	core promoter element around -30 of transcription start
PlantCARE_22231	TATA-box	TATAA	1538	5	-	core promoter element around -30 of transcription start
PlantCARE_22231	TATA-box	TATA	1539	4	-	core promoter element around -30 of transcription start
PlantCARE_22231	TATA-box	taTATAAAtc	1543	9	-	core promoter element around -30 of transcription start
PlantCARE_22231	TATA-box	TATAAAT	1544	7	-	core promoter element around -30 of transcription start
PlantCARE_22231	TATA-box	TATAAA	1545	6	-	core promoter element around -30 of transcription start
PlantCARE_22231	TATA-box	TATATAA	1546	7	-	core promoter element around -30 of transcription start
PlantCARE_22231	TATA-box	TATATA	1547	6	-	core promoter element around -30 of transcription start
PlantCARE_22231	TATA-box	ATATAT	1548	6	-	core promoter element around -30 of transcription start
PlantCARE_22231	TATA-box	TATATA	1549	6	-	core promoter element around -30 of transcription start
PlantCARE_22231	TATA-box	ATATAT	1550	6	-	core promoter element around -30 of transcription start
PlantCARE_22231	TATA-box	TATA	1551	4	-	core promoter element around -30 of transcription start
PlantCARE_22231	TATA-box	TATAAAT	1854	7	-	core promoter element around -30 of transcription start
PlantCARE_22231	TATA-box	TATAAA	1855	6	-	core promoter element around -30 of transcription start
PlantCARE_22231	TATA-box	TATAA	1856	5	-	core promoter element around -30 of transcription start
PlantCARE_22231	TATA-box	TATA	1857	4	-	core promoter element around -30 of transcription start
PlantCARE_22231	TATA-box	TATATA	1979	6	-	core promoter element around -30 of transcription start
PlantCARE_22231	TATA-box	ATATAA	1980	6	+	core promoter element around -30 of transcription start
PlantCARE_22231	TATA-box	TATA	1981	4	-	core promoter element around -30 of transcription start
PlantCARE_22231	TATA-box	TATA	1989	4	-	core promoter element around -30 of transcription start
PlantCARE_22231	CAAT-box	CCAAT	3	5	-	common cis-acting element in promoter and enhancer regions
PlantCARE_22231	CAAT-box	CAAAT	114	5	+	common cis-acting element in promoter and enhancer regions
PlantCARE_22231	CAAT-box	CAAAT	244	5	-	common cis-acting element in promoter and enhancer regions
PlantCARE_22231	CAAT-box	CAAAT	339	5	-	common cis-acting element in promoter and enhancer regions
PlantCARE_22231	CAAT-box	CAAAT	377	5	-	common cis-acting element in promoter and enhancer regions
PlantCARE_22231	CAAT-box	CCAAT	459	5	+	common cis-acting element in promoter and enhancer regions
PlantCARE_22231	CAAT-box	CCAAT	548	5	-	common cis-acting element in promoter and enhancer regions
PlantCARE_22231	CAAT-box	CAAAT	807	5	-	common cis-acting element in promoter and enhancer regions
PlantCARE_22231	CAAT-box	CCAAT	1022	5	-	common cis-acting element in promoter and enhancer regions
PlantCARE_22231	CAAT-box	CCAAT	1073	5	-	common cis-acting element in promoter and enhancer regions
PlantCARE_22231	CAAT-box	CAAAT	1223	5	+	common cis-acting element in promoter and enhancer regions
PlantCARE_22231	CAAT-box	CAAAT	1534	5	+	common cis-acting element in promoter and enhancer regions
PlantCARE_22231	CAAT-box	CAAAT	1612	5	-	common cis-acting element in promoter and enhancer regions
PlantCARE_22231	TCT-motif	TCTTAC	668	6	-	part of a light responsive element
PlantCARE_22231	ARE	AAACCA	429	6	-	cis-acting regulatory element essential for the anaerobic induction
PlantCARE_22231	ARE	AAACCA	485	6	-	cis-acting regulatory element essential for the anaerobic induction
PlantCARE_22231	ARE	AAACCA	496	6	-	cis-acting regulatory element essential for the anaerobic induction
PlantCARE_22231	ARE	AAACCA	1809	6	+	cis-acting regulatory element essential for the anaerobic induction
PlantCARE_22231	GATA-motif	AAGGATAAGG	792	9	+	part of a light responsive element
PlantCARE_22231	GATA-motif	GATAGGG	795	7	+	part of a light responsive element
PlantCARE_22231	TCA-element	CCATCTTTTT	49	9	-	cis-acting element involved in salicylic acid responsiveness
PlantCARE_22231	TCCC-motif	TCTCCCT	1396	7	+	part of a light responsive element
PlantCARE_22231	Unnamed__1	GAATTTAATTAA	1770	11	+	60K protein binding site
PlantCARE_22231	Sp1	GGGCGG	1603	6	+	light responsive element
PlantCARE_22231	MBS	CAACTG	1092	6	+	MYB binding site involved in drought-inducibility
PlantCARE_22231	MBS	CAACTG	1736	6	+	MYB binding site involved in drought-inducibility
PlantCARE_22231	ABRE	TACGGTC	1527	7	+	cis-acting element involved in the abscisic acid responsiveness

## Sheet: DcBGLU9
Major elements detected in DcBGLU9 promoter
PlantCARE_26555	ABRE	CACGTG	1136	6	-	cis-acting element involved in the abscisic acid responsiveness
PlantCARE_26555	ABRE	ACGTG	1137	5	+	cis-acting element involved in the abscisic acid responsiveness
PlantCARE_26555	ABRE	CACGTG	1159	6	-	cis-acting element involved in the abscisic acid responsiveness
PlantCARE_26555	ABRE	ACGTG	1160	5	+	cis-acting element involved in the abscisic acid responsiveness
PlantCARE_26555	ABRE	CACGTG	1179	6	-	cis-acting element involved in the abscisic acid responsiveness
PlantCARE_26555	ABRE	ACGTG	1180	5	+	cis-acting element involved in the abscisic acid responsiveness
PlantCARE_26555	ABRE	GCAACGTGTC	1274	9	+	cis-acting element involved in the abscisic acid responsiveness
PlantCARE_26555	AT1-motif	AATTATTTTTTATT	1191	13	+	part of a light responsive module
PlantCARE_26555	AT1-motif	AATTATTTTTTATT	1201	13	+	part of a light responsive module
PlantCARE_26555	TCT-motif	TCTTAC	1099	6	-	part of a light responsive element
PlantCARE_26555	Box 4	ATTAAT	122	6	+	part of a conserved DNA module involved in light responsiveness
PlantCARE_26555	Box 4	ATTAAT	918	6	+	part of a conserved DNA module involved in light responsiveness
PlantCARE_26555	Box 4	ATTAAT	1991	6	-	part of a conserved DNA module involved in light responsiveness
PlantCARE_26555	G-box	GCCACGTGGA	1134	9	+	cis-acting regulatory element involved in light responsiveness
PlantCARE_26555	G-box	CACGTG	1136	6	-	cis-acting regulatory element involved in light responsiveness
PlantCARE_26555	G-box	CACGTG	1159	6	-	cis-acting regulatory element involved in light responsiveness
PlantCARE_26555	G-box	CACGTG	1179	6	-	cis-acting regulatory element involved in light responsiveness
PlantCARE_26555	chs-CMA2a	TCACTTGA	531	8	-	part of a light responsive element
PlantCARE_26555	G-Box	CACGTG	1136	6	-	cis-acting regulatory element involved in light responsiveness
PlantCARE_26555	G-Box	CACGTG	1159	6	-	cis-acting regulatory element involved in light responsiveness
PlantCARE_26555	G-Box	CACGTG	1179	6	-	cis-acting regulatory element involved in light responsiveness
PlantCARE_26555	GCN4_motif	TGAGTCA	428	7	+	cis-regulatory element involved in endosperm expression
PlantCARE_26555	TATA-box	ATTATA	18	6	+	core promoter element around -30 of transcription start
PlantCARE_26555	TATA-box	TATAA	19	5	-	core promoter element around -30 of transcription start
PlantCARE_26555	TATA-box	TATA	20	4	+	core promoter element around -30 of transcription start
PlantCARE_26555	TATA-box	ATTATA	63	6	+	core promoter element around -30 of transcription start
PlantCARE_26555	TATA-box	TATAA	64	5	-	core promoter element around -30 of transcription start
PlantCARE_26555	TATA-box	TATA	65	4	+	core promoter element around -30 of transcription start
PlantCARE_26555	TATA-box	taTATAAAtc	241	9	-	core promoter element around -30 of transcription start
PlantCARE_26555	TATA-box	ATATAT	242	6	+	core promoter element around -30 of transcription start
PlantCARE_26555	TATA-box	TATATA	243	6	+	core promoter element around -30 of transcription start
PlantCARE_26555	TATA-box	ATATAT	244	6	+	core promoter element around -30 of transcription start
PlantCARE_26555	TATA-box	TATATA	245	6	+	core promoter element around -30 of transcription start
PlantCARE_26555	TATA-box	ATATAT	246	6	+	core promoter element around -30 of transcription start
PlantCARE_26555	TATA-box	TATA	247	4	+	core promoter element around -30 of transcription start
PlantCARE_26555	TATA-box	TACAAAA	403	7	-	core promoter element around -30 of transcription start
PlantCARE_26555	TATA-box	ATATAT	419	6	+	core promoter element around -30 of transcription start
PlantCARE_26555	TATA-box	TATA	420	4	+	core promoter element around -30 of transcription start
PlantCARE_26555	TATA-box	TATA	473	4	+	core promoter element around -30 of transcription start
PlantCARE_26555	TATA-box	TATAA	582	5	-	core promoter element around -30 of transcription start
PlantCARE_26555	TATA-box	TATA	583	4	+	core promoter element around -30 of transcription start
PlantCARE_26555	TATA-box	TACAAAA	653	7	-	core promoter element around -30 of transcription start
PlantCARE_26555	TATA-box	TATA	693	4	+	core promoter element around -30 of transcription start
PlantCARE_26555	TATA-box	ATTATA	846	6	+	core promoter element around -30 of transcription start
PlantCARE_26555	TATA-box	TATAA	847	5	-	core promoter element around -30 of transcription start
PlantCARE_26555	TATA-box	TATA	848	4	+	core promoter element around -30 of transcription start
PlantCARE_26555	TATA-box	TATA	1054	4	-	core promoter element around -30 of transcription start
PlantCARE_26555	TATA-box	TATA	1089	4	-	core promoter element around -30 of transcription start
PlantCARE_26555	TATA-box	ATTATA	1240	6	+	core promoter element around -30 of transcription start
PlantCARE_26555	TATA-box	TATATAA	1241	7	-	core promoter element around -30 of transcription start
PlantCARE_26555	TATA-box	TATATA	1242	6	-	core promoter element around -30 of transcription start
PlantCARE_26555	TATA-box	ATATAA	1243	6	+	core promoter element around -30 of transcription start
PlantCARE_26555	TATA-box	TATA	1244	4	-	core promoter element around -30 of transcription start
PlantCARE_26555	TATA-box	ATTATA	1370	6	+	core promoter element around -30 of transcription start
PlantCARE_26555	TATA-box	TATATAA	1371	7	-	core promoter element around -30 of transcription start
PlantCARE_26555	TATA-box	TATATA	1372	6	-	core promoter element around -30 of transcription start
PlantCARE_26555	TATA-box	ATATAT	1373	6	-	core promoter element around -30 of transcription start
PlantCARE_26555	TATA-box	TATATA	1374	6	-	core promoter element around -30 of transcription start
PlantCARE_26555	TATA-box	ATATAA	1375	6	+	core promoter element around -30 of transcription start
PlantCARE_26555	TATA-box	TATA	1376	4	-	core promoter element around -30 of transcription start
PlantCARE_26555	TATA-box	TATAA	1405	5	-	core promoter element around -30 of transcription start
PlantCARE_26555	TATA-box	TATA	1406	4	-	core promoter element around -30 of transcription start
PlantCARE_26555	TATA-box	TATTTAAA	1461	8	-	core promoter element around -30 of transcription start
PlantCARE_26555	TATA-box	TATA	1546	4	-	core promoter element around -30 of transcription start
PlantCARE_26555	TATA-box	TATTTAAA	1609	8	-	core promoter element around -30 of transcription start
PlantCARE_26555	TATA-box	TACAAAA	1813	7	-	core promoter element around -30 of transcription start
PlantCARE_26555	TATA-box	TACAAAA	1818	7	+	core promoter element around -30 of transcription start
PlantCARE_26555	TATA-box	ATATAT	1995	6	-	core promoter element around -30 of transcription start
PlantCARE_26555	TATA-box	TATATA	1996	6	-	core promoter element around -30 of transcription start
PlantCARE_26555	TATA-box	ATATAA	1997	6	+	core promoter element around -30 of transcription start
PlantCARE_26555	TATA-box	TATA	1998	4	-	core promoter element around -30 of transcription start
PlantCARE_26555	TATA-box	TATATAA	2033	7	-	core promoter element around -30 of transcription start
PlantCARE_26555	TATA-box	TATATA	2034	6	-	core promoter element around -30 of transcription start
PlantCARE_26555	TATA-box	ATATAT	2035	6	-	core promoter element around -30 of transcription start
PlantCARE_26555	TATA-box	TATATA	2036	6	-	core promoter element around -30 of transcription start
PlantCARE_26555	TATA-box	ATATAT	2037	6	-	core promoter element around -30 of transcription start
PlantCARE_26555	TATA-box	TATA	2038	4	-	core promoter element around -30 of transcription start
PlantCARE_26555	CAAT-box	CAAAT	126	5	-	common cis-acting element in promoter and enhancer regions
PlantCARE_26555	CAAT-box	CAAAT	158	5	-	common cis-acting element in promoter and enhancer regions
PlantCARE_26555	CAAT-box	CAAAT	283	5	+	common cis-acting element in promoter and enhancer regions
PlantCARE_26555	CAAT-box	CAAAT	363	5	-	common cis-acting element in promoter and enhancer regions
PlantCARE_26555	CAAT-box	CAAAT	393	5	+	common cis-acting element in promoter and enhancer regions
PlantCARE_26555	CAAT-box	CAAAT	398	5	+	common cis-acting element in promoter and enhancer regions
PlantCARE_26555	CAAT-box	CAAAT	434	5	-	common cis-acting element in promoter and enhancer regions
PlantCARE_26555	CAAT-box	CCAAT	476	5	-	common cis-acting element in promoter and enhancer regions
PlantCARE_26555	CAAT-box	CCAAT	540	5	+	common cis-acting element in promoter and enhancer regions
PlantCARE_26555	CAAT-box	CCAAT	593	5	-	common cis-acting element in promoter and enhancer regions
PlantCARE_26555	CAAT-box	CCAAT	734	5	-	common cis-acting element in promoter and enhancer regions
PlantCARE_26555	CAAT-box	CCAAT	956	5	+	common cis-acting element in promoter and enhancer regions
PlantCARE_26555	CAAT-box	CAAAT	1300	5	+	common cis-acting element in promoter and enhancer regions
PlantCARE_26555	CAAT-box	CAAAT	1398	5	-	common cis-acting element in promoter and enhancer regions
PlantCARE_26555	CAAT-box	CAAAT	1452	5	-	common cis-acting element in promoter and enhancer regions
PlantCARE_26555	CAAT-box	CAAAT	1565	5	+	common cis-acting element in promoter and enhancer regions
PlantCARE_26555	CAAT-box	CAAAT	1596	5	-	common cis-acting element in promoter and enhancer regions
PlantCARE_26555	CAAT-box	CAAAT	1636	5	+	common cis-acting element in promoter and enhancer regions
PlantCARE_26555	CAAT-box	CAAAT	1670	5	+	common cis-acting element in promoter and enhancer regions
PlantCARE_26555	CAAT-box	CAAAT	1755	5	-	common cis-acting element in promoter and enhancer regions
PlantCARE_26555	CAAT-box	CAAAT	1800	5	+	common cis-acting element in promoter and enhancer regions
PlantCARE_26555	TC-rich repeats	GTTTTCTTAC	1099	9	-	cis-acting element involved in defense and stress responsiveness
PlantCARE_26555	circadian	CAAAGATATC	136	9	+	cis-acting regulatory element involved in circadian control
PlantCARE_26555	chs-CMA1a	TTACTTAA	1095	8	-	part of a light responsive element
PlantCARE_26555	AE-box	AGAAACAA	897	8	+	part of a module for light response
PlantCARE_26555	TGACG-motif	TGACG	506	5	+	cis-acting regulatory element involved in the MeJA-responsiveness
PlantCARE_26555	TGACG-motif	TGACG	549	5	+	cis-acting regulatory element involved in the MeJA-responsiveness
PlantCARE_26555	TGACG-motif	TGACG	1760	5	+	cis-acting regulatory element involved in the MeJA-responsiveness
PlantCARE_26555	ARE	AAACCA	1022	6	-	cis-acting regulatory element essential for the anaerobic induction
PlantCARE_26555	CGTCA-motif	CGTCA	506	5	-	cis-acting regulatory element involved in the MeJA-responsiveness
PlantCARE_26555	CGTCA-motif	CGTCA	549	5	-	cis-acting regulatory element involved in the MeJA-responsiveness
PlantCARE_26555	CGTCA-motif	CGTCA	1760	5	-	cis-acting regulatory element involved in the MeJA-responsiveness

## Sheet: DcBGLU10
Major elements detected in DcBGLU10 promoter
PlantCARE_30784	GT1-motif	GGTTAA	150	6	-	light responsive element
PlantCARE_30784	LTR	CCGAAA	1887	6	-	cis-acting element involved in low-temperature responsiveness
PlantCARE_30784	CAT-box	GCCACT	1375	6	-	cis-acting regulatory element related to meristem expression
PlantCARE_30784	TGA-element	AACGAC	1490	6	-	auxin-responsive element
PlantCARE_30784	GATA-motif	AAGGATAAGG	2056	9	+	part of a light responsive element
PlantCARE_30784	CAAT-box	CAAAT	9	5	-	common cis-acting element in promoter and enhancer regions
PlantCARE_30784	CAAT-box	CAAAT	73	5	-	common cis-acting element in promoter and enhancer regions
PlantCARE_30784	CAAT-box	CAAAT	107	5	+	common cis-acting element in promoter and enhancer regions
PlantCARE_30784	CAAT-box	CAAAT	317	5	-	common cis-acting element in promoter and enhancer regions
PlantCARE_30784	CAAT-box	CAAAT	434	5	-	common cis-acting element in promoter and enhancer regions
PlantCARE_30784	CAAT-box	CAAAT	782	5	-	common cis-acting element in promoter and enhancer regions
PlantCARE_30784	CAAT-box	CAAAT	831	5	+	common cis-acting element in promoter and enhancer regions
PlantCARE_30784	CAAT-box	CCAAT	877	5	-	common cis-acting element in promoter and enhancer regions
PlantCARE_30784	CAAT-box	CCAAT	1000	5	-	common cis-acting element in promoter and enhancer regions
PlantCARE_30784	CAAT-box	CAAAT	1250	5	-	common cis-acting element in promoter and enhancer regions
PlantCARE_30784	CAAT-box	CCAAT	1406	5	-	common cis-acting element in promoter and enhancer regions
PlantCARE_30784	CAAT-box	CAAAT	1468	5	-	common cis-acting element in promoter and enhancer regions
PlantCARE_30784	CAAT-box	CCAAT	1509	5	+	common cis-acting element in promoter and enhancer regions
PlantCARE_30784	CAAT-box	CAAAT	1532	5	-	common cis-acting element in promoter and enhancer regions
PlantCARE_30784	CAAT-box	CCAAT	2023	5	-	common cis-acting element in promoter and enhancer regions
PlantCARE_30784	MRE	AACCTAA	1549	7	-	MYB binding site involved in light responsiveness
PlantCARE_30784	ARE	AAACCA	879	6	-	cis-acting regulatory element essential for the anaerobic induction
PlantCARE_30784	ARE	AAACCA	1939	6	-	cis-acting regulatory element essential for the anaerobic induction
PlantCARE_30784	TATA-box	TATA	134	4	+	core promoter element around -30 of transcription start
PlantCARE_30784	TATA-box	ATATAA	186	6	+	core promoter element around -30 of transcription start
PlantCARE_30784	TATA-box	TATA	187	4	+	core promoter element around -30 of transcription start
PlantCARE_30784	TATA-box	TATA	347	4	+	core promoter element around -30 of transcription start
PlantCARE_30784	TATA-box	TATACA	554	6	-	core promoter element around -30 of transcription start
PlantCARE_30784	TATA-box	TATA	556	4	+	core promoter element around -30 of transcription start
PlantCARE_30784	TATA-box	ATATAA	834	6	+	core promoter element around -30 of transcription start
PlantCARE_30784	TATA-box	TATA	835	4	+	core promoter element around -30 of transcription start
PlantCARE_30784	TATA-box	TATAAATA	1207	8	-	core promoter element around -30 of transcription start
PlantCARE_30784	TATA-box	TATAAAT	1208	7	-	core promoter element around -30 of transcription start
PlantCARE_30784	TATA-box	TATAAA	1209	6	-	core promoter element around -30 of transcription start
PlantCARE_30784	TATA-box	TATAA	1210	5	-	core promoter element around -30 of transcription start
PlantCARE_30784	TATA-box	TATA	1211	4	-	core promoter element around -30 of transcription start
PlantCARE_30784	TATA-box	TATA	1263	4	-	core promoter element around -30 of transcription start
PlantCARE_30784	TATA-box	taTATAAAtc	1361	9	-	core promoter element around -30 of transcription start
PlantCARE_30784	TATA-box	ATTATA	1525	6	+	core promoter element around -30 of transcription start
PlantCARE_30784	TATA-box	TATAA	1526	5	-	core promoter element around -30 of transcription start
PlantCARE_30784	TATA-box	TATA	1527	4	-	core promoter element around -30 of transcription start
PlantCARE_30784	TATA-box	ATATAA	1643	6	+	core promoter element around -30 of transcription start
PlantCARE_30784	TATA-box	TATA	1644	4	-	core promoter element around -30 of transcription start
PlantCARE_30784	TATA-box	TATA	1654	4	-	core promoter element around -30 of transcription start
PlantCARE_30784	TATA-box	TATTTAAA	1659	8	+	core promoter element around -30 of transcription start
PlantCARE_30784	TATA-box	TACAAAA	1687	7	+	core promoter element around -30 of transcription start
PlantCARE_30784	TATA-box	TATAAAT	1728	7	-	core promoter element around -30 of transcription start
PlantCARE_30784	TATA-box	TATAAA	1729	6	-	core promoter element around -30 of transcription start
PlantCARE_30784	TATA-box	TATAA	1730	5	-	core promoter element around -30 of transcription start
PlantCARE_30784	TATA-box	TATA	1731	4	-	core promoter element around -30 of transcription start
PlantCARE_30784	TATA-box	TACAAAA	1756	7	+	core promoter element around -30 of transcription start
PlantCARE_30784	TATA-box	TATACA	1903	6	-	core promoter element around -30 of transcription start
PlantCARE_30784	TATA-box	TATA	1905	4	-	core promoter element around -30 of transcription start
PlantCARE_30784	TATA-box	ATATAA	1985	6	+	core promoter element around -30 of transcription start
PlantCARE_30784	TATA-box	TATA	1986	4	-	core promoter element around -30 of transcription start
PlantCARE_30784	Box 4	ATTAAT	673	6	+	part of a conserved DNA module involved in light responsiveness
PlantCARE_30784	Box 4	ATTAAT	1429	6	-	part of a conserved DNA module involved in light responsiveness
PlantCARE_30784	Box 4	ATTAAT	1603	6	-	part of a conserved DNA module involved in light responsiveness
PlantCARE_30784	Box 4	ATTAAT	1639	6	-	part of a conserved DNA module involved in light responsiveness
PlantCARE_30784	O2-site	GATGATGTGG	196	9	-	cis-acting regulatory element involved in zein metabolism regulation

[truncated: 13 more sheets: DcBGLU11, DcBGLU12, DcBGLU13, DcBGLU14, DcBGLU15, DcBGLU16, DcBGLU17, DcBGLU18, DcBGLU19, DcBGLU20, DcBGLU21, DcBGLU22, selected elements]
